# Supplementary material for: Multielement Composition Analysis of Cicada as an Edible Insect and Dietary Risk Assessment
Source: Toxics. 2025 Oct 24;13(11):916. doi: 10.3390/toxics13110916 (PMC12656158; doi:10.3390/toxics13110916)
Supplement: Supplementary file 1 [file toxics-13-00916-s001.zip]

Archive with 1 entries (1 files):
- toxics-3924625-supplementary.xlsx
