# Supplementary material for: Multielement Composition Analysis of Cicada as an Edible Insect and Dietary Risk Assessment
Source: Toxics. 2025 Oct 24;13(11):916. doi: 10.3390/toxics13110916 (PMC12656158; doi:10.3390/toxics13110916)
Supplement: Supplementary file 1 [file toxics-13-00916-s001.zip › toxics-3924625-supplementary.xlsx]

## Sheet: Cicada
Table S1. The concentrations of 25 elements and in Cicadas, mushrooms, and vegetables.
Number	V 51 (mg/Kg)	Cr 52 (mg/Kg)	Co 59 (mg/Kg)	Ni 60 (mg/Kg)	Se 82 (mg/Kg)	Mo 98 (mg/Kg)	Sb 121 (mg/Kg)	Pb 208 (mg/Kg)	Al 27 (mg/Kg)	Mn 55 (mg/Kg)	B 11 (mg/Kg)	Li 7 (mg/Kg)	Zn 66 (mg/L)	Cu 63 (mg/Kg)	As 75 (mg/Kg)	Sr 88 (mg/Kg)	Cd 114 (mg/Kg)	Sn 118 (mg/Kg)	Ba 137 (mg/Kg)	Rb 85 (mg/Kg)	K 39 (mg/L)	Ca 43 (mg/L)	Fe 57 (mg/L)	Mg 24 (mg/L)	Na 23 (mg/L)
1	0.210421	0.617773	0.135565	0.177356	0.0497692	0.248128	-0.00241175	0.0746868	100.973	75.9059	-0.281228	0.0553721	93.164	10.5048	0.0325559	1.23798	2.56211	0.0411544	1.41186	0.223087	14.9518	8.76091	2.00601	5.23881	1.13253
2	0.15378	0.310382	0.067649	0.0875395	0.0315375	0.167606	-0.00210903	0.0789631	101.072	61.3286	-0.148266	0.0690142	63.2643	8.38375	0.0212748	0.638113	1.38853	0.0136198	1.02162	0.143631	9.38295	6.73711	2.28253	5.30876	0.710089
3	0.247393	0.558489	0.0632906	0.201646	0.0882721	0.150085	-0.0021866	0.118688	132.574	72.6094	-0.151082	0.204412	90.6802	11.5837	0.0307563	2.09799	0.0272784	0.00343531	2.13019	0.24701	13.3549	9.44846	5.03916	6.11333	2.40273
4	0.187755	0.508763	0.0468033	0.188923	0.0547237	0.123894	-0.00226211	0.100576	120.394	73.5091	-0.236178	0.138473	68.6106	18.1568	0.0267282	1.58363	0.0141891	0.0077645	1.43419	0.215357	16.1259	6.22712	3.84318	6.05839	1.31663
5	0.220219	0.559595	0.0487734	0.153026	0.093314	0.270214	0.00167786	0.0797927	96.702	50.0737	-0.0165188	0.152776	66.2867	10.9166	0.0898997	6.23901	0.0351054	0.100892	0.670825	0.207369	26.5586	15.0511	2.93067	10.5076	172.319
6	0.401174	0.549986	0.0810891	0.255652	0.0604345	0.24182	-0.00143896	0.0243969	72.5162	59.1856	-0.129627	0.249949	58.4107	12.4056	0.135432	6.27816	0.190916	0.00481266	0.648462	0.376284	15.4501	17.8372	1.33951	9.50556	118.313
9	0.213431	0.681055	0.110678	0.135381	0.124752	0.376192	-0.00255449	0.0895104	115.928	70.2509	-0.300116	0.135438	75.5778	13.4934	0.0612669	2.13529	0.867502	0.00890018	0.771018	0.271649	24.7869	8.14902	2.79209	6.19907	31.1531
10	0.315443	0.598348	0.0692748	0.332224	0.0729702	0.230984	-0.00214688	0.161311	220.547	50.3642	-0.210207	0.184117	80.5624	16.3891	0.0423368	1.98458	0.0300196	0.00422509	2.58273	0.399539	7.08654	7.24748	4.38161	5.03509	1.00508
11	0.190792	0.525285	0.159505	0.148288	0.114572	0.230396	-0.00208511	0.104035	81.219	55.5974	-0.143727	0.0698266	84.8686	12.1085	0.0393036	1.08871	0.889288	0.217053	0.750543	0.320567	29.9355	6.55949	2.2829	7.19709	2.21105
12	0.135045	0.412609	0.0932714	0.0870262	0.0616001	0.14407	-0.00258216	0.0716277	63.781	40.4091	-0.0731647	0.0359525	47.3312	6.50681	0.0290399	0.86734	0.45543	0.103327	0.490467	0.286587	25.5991	5.01308	1.75608	7.64639	2.29244
13	0.20717	0.513301	0.042731	0.1542	0.0807259	0.351978	-0.00195676	0.0780713	80.0134	84.6009	-0.110001	0.15807	71.1922	8.39021	0.0709406	2.35615	0.0656683	0.00363773	1.07896	0.262761	32.8434	13.0817	1.50742	9.68218	64.8245
14	0.242146	0.548374	0.106083	0.146706	0.0544772	0.626509	-0.000862614	0.092798	141.91	84.5287	-0.211425	0.106936	68.1422	11.7235	0.0490138	0.908783	0.961852	0.124607	1.57275	0.334799	28.3992	9.65717	3.45009	7.59784	2.03179
15	0.196426	0.570441	0.182649	0.155402	0.383949	0.209262	-0.00146446	0.0866037	115.21	159.433	-0.0675895	0.119265	132.519	11.8214	0.0588994	1.95208	1.17501	0.063536	1.23008	0.280749	31.1624	18.4752	2.92925	9.62836	2.77704
16	0.17989	0.516073	0.160842	0.164701	0.19902	0.203189	-0.0022628	0.0791707	96.017	128.748	-0.0133902	0.134997	125.442	12.2198	0.055229	1.77981	1.89162	0.0142324	1.16615	0.256211	29.8015	11.9374	1.87067	10.5205	2.40176
17	0.202878	0.594843	0.0563235	0.372801	0.118479	0.281661	-0.003321	0.0323308	72.7622	81.1195	-0.130684	0.14688	58.565	15.823	0.0736972	2.45052	0.0354811	0.012937	0.595321	0.258534	29.129	13.839	1.36568	9.31137	8.16486
18	0.253613	1.17678	0.0807321	0.58359	0.126636	0.397951	0.000168469	0.108363	152.898	84.7294	0.102685	0.165833	62.579	10.9355	0.0869056	3.29289	0.019187	0.0365218	1.09891	0.286774	33.806	18.7291	4.40832	11.2099	8.80449
19	0.196646	0.485372	0.0928277	0.163428	0.0994321	0.306327	0.000443905	0.0947195	106.146	95.7898	-0.0846634	0.0878007	73.6309	12.7625	0.0505719	1.38229	0.941618	0.0432706	1.20293	0.301624	32.2501	10.3026	3.31095	8.64735	2.44905
20	0.16917	0.552205	0.0945136	0.147773	0.117523	0.313738	0.000410688	0.0811043	93.0492	95.3091	-0.0179813	0.0852213	76.8864	11.8621	0.0525192	1.23106	1.11414	0.0400222	1.06608	0.271444	36.3153	11.2488	3.28997	9.3043	3.53008
21	0.066069	0.365311	0.0268328	0.0987814	0.107352	0.420819	-0.00270985	0.0567	33.7232	12.7902	-0.241797	0.0195473	35.5409	57.7487	0.0197936	0.398773	0.440747	0.0909226	0.281707	0.0786569	10.2581	4.13934	1.25307	3.08282	0.360229
22	0.102615	0.463017	0.0723097	0.106545	0.0702092	0.204893	-0.00241416	0.0493347	45.605	16.6938	-0.215488	0.0341776	44.8956	27.1269	0.0156933	0.602993	0.969398	0.055987	0.373894	0.118819	17.8475	6.0311	1.49878	5.99966	1.06975
23	0.167427	0.532772	0.123356	0.148008	0.106875	0.259594	-0.00133484	0.0814835	77.0637	75.9949	-0.123483	0.067205	86.7387	10.9885	0.0298133	0.762937	1.69459	0.0893185	0.828575	0.222647	26.3963	9.399	2.72912	8.19319	9.56189
24	0.178647	0.499679	0.135745	0.130497	0.0888846	0.293157	-0.00186454	0.100445	97.6477	85.4982	-0.199941	0.101687	92.5517	11.0447	0.0348821	0.840389	2.07546	0.0683602	1.01096	0.297547	20.2193	6.82825	2.6409	6.70638	2.53736
25	0.173039	0.398186	0.054908	0.129695	0.326479	0.319824	-0.00149654	0.064503	59.8225	56.8303	-0.165841	0.063242	59.6972	6.45655	0.0384835	0.719364	0.806562	0.13871	0.863529	0.149646	27.4273	6.71548	2.86001	5.39223	2.25197
26	0.100239	0.422263	0.134164	0.0928217	0.997072	0.285145	-0.00176052	0.115808	43.791	43.862	-0.143476	0.0493693	48.919	6.67669	0.0282652	0.440266	5.47249	0.319322	0.574416	0.138045	34.5553	6.81536	1.92906	7.30505	2.33886
27	0.216201	0.44666	0.126462	0.139332	0.159345	0.24292	0.00613613	0.0736636	85.1668	76.1184	0.387121	0.125815	70.1032	8.94522	0.0527065	1.8869	0.556732	0.0357782	1.07338	0.212076	36.9725	13.3304	3.37029	9.914	6.17656
28	0.124907	0.403444	0.0352296	0.124553	0.0604433	0.259754	0.0102256	0.0541518	68.7031	72.2429	0.105191	0.0818741	50.7727	8.76013	0.0441367	1.31142	0.101716	0.10666	0.747662	0.212454	52.3121	17.6226	2.76825	10.5191	2.96674
29	0.225072	0.422145	0.0898491	0.176138	0.082684	0.193865	-0.00260776	0.0420961	77.5383	134.776	0.125036	0.169627	63.1625	7.5429	0.0632751	2.0301	1.00647	0.0303563	0.676401	0.288061	26.186	13.6427	1.185	9.55863	7.55683
30	0.117995	0.349391	0.130956	0.0983755	0.035746	0.0902018	-0.00136483	0.0517773	59.8086	65.2975	0.0762215	0.053649	63.0089	6.24356	0.0217501	0.564255	1.10466	0.0506894	0.409349	0.370426	38.8314	9.52448	2.68813	9.04283	2.0722
31	0.414779	1.10462	0.174183	0.449623	0.197547	0.0773719	0.000367301	0.203473	274.344	60.5022	-0.286521	0.430598	58.1138	10.1465	0.124465	0.417618	0.850147	0.0146323	0.8708	0.412468	14.9834	6.77825	5.26641	6.32182	0.181344
32	0.466108	1.06699	0.155684	0.391641	0.189015	0.0801598	-0.000649666	0.250917	270.259	68.0725	-0.22426	0.574227	59.1829	10.8618	0.13956	0.340135	0.674836	0.0017275	0.801476	0.392809	13.2818	5.4924	5.00483	5.40964	0.106873
33	0.302406	0.863413	0.136691	1.8479	0.0461331	0.252009	-0.000297317	0.0964958	161.581	76.5095	-0.0723726	0.116033	68.5712	13.6135	0.0682685	0.733967	0.478603	0.0505944	1.71458	0.476956	41.8552	12.0666	7.43429	11.148	2.12365
33	0.223968	0.50847	0.106869	0.167685	0.0851366	0.363075	-0.000237003	0.0864169	129.626	40.3579	-0.139581	0.146024	72.4369	11.7373	0.0613141	0.478771	0.0487473	0.0771763	0.83468	0.295492	37.122	9.31453	3.7127	8.36659	1.0469
34	0.365332	0.935928	0.175421	1.83505	0.0595418	0.324423	0.000655992	0.116932	184.661	72.0534	-0.0522461	0.160308	74.2001	12.6267	0.0739757	0.776526	0.628945	0.06162	1.96286	0.449527	40.9643	13.8765	6.94704	9.83978	2.61681
34	0.13794	0.437923	0.0593821	0.116219	0.0647869	0.253041	-0.00112995	0.0293024	49.7277	65.4251	-0.128551	0.0581771	57.8	11.7731	0.0366706	0.738923	0.302951	0.0099929	0.583007	0.197153	37.3006	8.21433	2.18278	8.96143	2.00065
35	0.232746	0.417133	0.073423	0.124964	0.0872281	0.255642	-0.000163228	0.0826523	95.8309	42.1892	-0.00481449	0.113449	51.4878	9.44927	0.0710917	4.70452	0.514645	0.0293949	0.874369	0.209327	25.7534	11.378	3.60283	8.72766	137.29
36	0.216402	0.542166	0.0331077	0.121555	0.0657276	0.264924	0.00397311	0.0799662	94.3672	56.5373	0.174588	0.185797	62.4231	7.46884	0.104896	5.77314	0.0173229	0.0353405	0.888281	0.200384	17.9107	9.97322	2.17286	8.44641	208.035
37	0.195085	0.300813	0.166667	0.138078	0.124317	0.254508	-0.00129529	0.0325413	64.4817	167.297	0.0452061	0.129095	110.296	6.23495	0.0522106	1.77728	1.82088	0.00520035	0.670385	0.248334	38.0011	21.3273	1.53528	11.7461	4.20393
38	0.134804	0.339146	0.159595	0.149759	0.299342	0.202915	-0.00104669	0.0382472	44.2838	84.3204	-0.139633	0.0469007	85.1988	11.388	0.0360077	0.643897	3.60519	0.0143668	0.429636	0.171045	37.3218	9.72424	2.16213	8.19404	12.1207
39	0.212601	0.320559	0.168257	0.168271	0.298614	0.321836	-0.00238015	0.0390012	65.943	70.7106	-0.118404	0.164642	77.3152	6.84178	0.0535619	1.27066	8.18642	0.00973215	0.911853	0.254323	39.497	12.2809	1.69663	9.15791	3.27005
40	0.16684	0.272885	0.130581	0.147484	0.12147	0.208624	-0.0021134	0.0244821	63.4904	187.558	-0.0394587	0.136326	135.838	8.50831	0.0493295	1.63845	1.1186	0.00613059	0.785044	0.246069	39.8695	21.8637	1.57682	12.2545	3.05891
	Note: The red letter is negative

## Sheet: mushroom
Number	categories	V 51 (mg/Kg)	Cr 52 (mg/Kg)	Co 59 (mg/Kg)	Ni 60 (mg/Kg)	Se 82 (mg/Kg)	Mo 98 (mg/Kg)	Sb 121 (mg/Kg)	Pb 208 (mg/Kg)	AKg 27 (mg/Kg)	Mn 55 (mg/Kg)	B 11 (mg/Kg)	Kgi 7 (mg/Kg)	Zn 66 (mg/Kg)	Cu 63 (mg/Kg)	As 75 (mg/Kg)	Sr 88 (mg/Kg)	Cd 114 (mg/Kg)	Sn 118 (mg/Kg)	Ba 137 (mg/Kg)	Rb 85 (mg/Kg)	K 39 (mg/Kg)	Ca 43 (mg/Kg)	Fe 57 (mg/Kg)	Mg 24 (mg/Kg)	Na 23 (mg/Kg)
1	Lentinus edodes	0.0172257	0.252196	0.0179395	0.137433	0.0524244	0.0438493	0.00514351	-0.00442568	8.57434	3.79029	1.89923	0.0334742	13.7765	1.43091	0.0173457	0.430468	0.10388	0.761251	0.215071	4.28038	3044.06	118.786	20.4259	155.117	48.6935
2	Enoki Mushroom	0.00096973	0.252634	0.0019771	0.0722896	0.0325707	0.0104253	0.00126435	-0.0276233	1.60915	0.906316	0.228506	-0.00666111	5.9655	0.744503	0.000238457	0.0230338	0.00590618	0.66367	0.0421656	3.05421	3801.9	4.82078	19.8724	145.118	43.1963
3	Pleurotus eryngii	0.00237469	0.267586	0.0028874	0.0854846	0.0637489	0.0183818	0.00288677	-0.0301802	2.30185	1.17535	0.523604	-0.00959571	4.9402	1.00288	-0.00861447	0.051716	0.0242873	0.901648	0.0259289	0.288238	646.322	5.97961	13.1132	143.603	37.1822
4	Pleurotus ostreatus	0.0130716	0.206872	0.00643926	0.18349	0.0607213	0.0136678	0.0017155	-0.0114837	8.04496	1.52844	-0.00327731	0.00080153	9.64164	1.00176	0.0365545	1.43111	0.0217121	0.379817	0.49878	0.197125	402.074	187.944	59.1701	108.383	27.8982
5	Enoki Mushroom	0.00506184	0.255772	0.0010588	0.0970974	0.0385307	0.00965768	0.00128431	0.0482315	3.53543	1.5943	0.240853	-0.00658772	9.5993	0.948578	-0.000575523	0.114413	0.00345752	0.595983	0.0689259	2.26719	3276.47	25.6793	23.8969	141.807	36.1809
6	Pleurotus ostreatus	0.0279456	0.228929	0.00980917	0.11681	0.0570335	0.0167164	0.00391329	-0.000744437	17.8392	1.56619	-0.0572399	0.0048517	12.1933	1.1403	0.0250214	0.447055	0.0176876	0.477288	0.298507	0.566642	1208.04	105.993	44.6727	133.021	24.6609
7	Pleurotus eryngii	0.0118997	0.726018	0.0155648	0.42577	0.0515806	0.0876174	0.00116386	-0.0176796	7.8594	0.681741	3.53012	0.394752	18.9057	0.30001	0.107086	6.4982	0.08257	0.51193	0.159813	10.9229	25977.5	824.83	15.733	412.529	503.853
8	Lentinus edodes	0.241157	7.18577	0.149552	4.06755	0.115325	0.954388	0.00351803	0.118903	86.1469	16.2479	0.838077	0.30563	10.2703	2.29888	0.121734	19.32	0.0635133	0.2517	10.9126	6.92457	9709.49	2956.06	169.243	1547.92	1706.74
9	Lentinus edodes	0.00201472	0.252545	0.00114515	0.067048	0.0321758	0.0137283	0.00344712	-0.034886	2.8254	1.40074	0.383071	-0.00202732	10.0004	0.768376	-0.0090792	0.0541113	0.00202629	0.698353	0.066602	2.49142	4095.72	14.2753	26.8559	153.934	46.9301
10	Enoki Mushroom	0.00519169	0.2132	0.0139847	0.0644952	0.0872218	0.0244258	0.000502619	-0.0280566	2.86537	2.09682	1.59685	-0.00220834	10.3585	1.02254	0.000679668	0.0704675	0.0452242	0.308876	0.0489129	2.48042	2410.09	17.0261	5.11548	128.308	25.2126
11	agaric	0.0141838	0.275766	0.0218469	0.0761173	0.111906	0.0651192	0.00168598	-0.00121951	6.60694	5.06048	3.6638	0.0432921	24.573	1.46719	0.0787094	0.163511	0.0941547	0.545512	0.0995992	4.81681	5678.35	38.7068	14.6339	257.306	52.0551
12	white agaric	0.00344758	0.243199	0.00318845	0.0706464	0.0562789	0.0295987	0.000480529	-0.0154155	1.36068	1.39806	2.41463	-0.00821777	13.9773	0.896866	0.00207445	0.0291197	0.0264254	0.587848	0.0210589	0.977689	2354.9	8.3054	9.05719	174.52	50.3871
13	white agaric	0.0789313	0.610188	0.00205231	0.125154	0.0374514	0.0450549	0.00243919	-0.0216496	5.72027	1.13881	3.47948	0.585646	30.6424	0.620905	0.155675	30.7282	0.0570817	0.101423	1.06079	11.237	19778.9	1245.14	13.0788	1568.87	4205.77
14	Lentinus edodes	0.0147685	0.13015	0.00936471	0.021505	0.105037	0.0374358	0.00228748	-0.0113232	7.71131	2.80012	1.58731	0.00437766	12.3752	1.95655	0.0443281	0.198212	0.263846	0.398691	0.216819	2.76838	2721.29	46.9783	13.7508	122.221	46.4056
15	Enoki Mushroom	0.00204606	0.0970439	6.41974e-05	0.0267829	0.0479343	0.00440513	0.000625824	-0.00795392	1.45228	0.799754	0.167271	-0.00127591	5.8938	0.638652	0.00133055	0.0713394	0.00157916	0.24085	0.0462508	2.76142	3520.83	11.5113	14.3559	131.267	18.6147
16	beech mushrooms	0.00344262	0.139436	0.0036367	0.181159	0.0601574	0.024639	0.00408484	0.0415714	2.19862	1.75702	3.12038	0.00609932	5.46884	0.7251	-0.00479766	0.172995	0.0139741	0.56966	0.11825	1.52122	2875.9	32.5071	18.3055	94.5024	68.2904
17	white agaric	0.0967634	0.784295	0.0158928	0.54901	0.0804814	0.126794	0.00188488	-0.00266119	3.26456	1.77884	3.04666	0.628182	29.7987	0.621931	0.189682	61.0696	0.0436527	0.355405	2.33726	8.13732	21310.1	1941.12	13.5409	2382	3905.13
18	Lentinus edodes	0.0130533	0.133675	0.0123866	0.0172747	0.0558647	0.0224973	0.000607112	-0.0218715	6.46257	1.35327	3.10544	0.0140985	9.17237	1.23393	0.0764785	0.243738	0.119075	0.145073	0.0779492	2.21943	2754.56	32.014	12.6962	109.457	36.3828
19	Pleurotus ostreatus	0.0210092	0.108829	0.00834102	0.194865	0.034783	0.0119602	0.00130435	-0.00957309	12.3167	1.12201	0.1394	0.0177963	9.04429	1.03131	0.0120353	0.431027	0.0317707	0.0995577	0.187289	0.666799	1439.42	90.1845	30.031	85.4831	14.4332
20	Enoki Mushroom	0.0015675	0.0856505	-0.000503732	0.0104548	0.0430449	0.00677524	0.00176113	-0.0229379	1.33447	0.680187	0.164945	0.00273676	6.53186	0.777923	-0.00536069	0.167272	0.00216883	0.288787	0.0595515	3.08473	4246.94	24.545	21.1227	116.398	48.5255
21	Enoki Mushroom	0.00059719	0.0923423	-0.000545452	0.0280898	0.0182771	0.00403475	0.00114012	-0.0234309	1.3497	0.715753	0.176121	0.00411681	7.02698	0.708804	-0.010711	0.0986224	0.00226079	0.231891	0.0482207	2.99536	4120.5	19.7807	19.0051	113.143	30.6976
22	agaric	0.435811	2.47564	0.110936	1.62004	0.0895229	0.350321	0.00565622	0.158987	154.48	24.7177	1.42298	0.259527	13.5005	2.1638	0.108515	25.3678	0.0377267	0.166917	12.7458	12.0411	9877.81	3687.54	196.958	1825.76	453.938
23	white agaric	0.0272255	1.23418	0.0160948	0.424952	0.0388193	0.0839735	0.00353635	-0.0166212	10.3981	2.46386	4.03774	0.0946661	37.9048	0.780414	0.120245	1.36273	0.0506999	0.260901	0.551989	13.1657	33588.6	160.52	23.4397	606.557	566.017
24	Lentinus edodes	0.00317917	0.109833	0.0493204	0.0131252	0.0733074	0.0235484	0.000977768	-0.015879	2.54349	2.43903	2.10056	0.0107885	12.0732	1.03117	0.0122949	0.0969426	0.0287944	0.0751157	0.0307775	2.46739	2735.84	21.7696	5.43584	121.998	5.83576
25	Lentinus edodes	0.00548501	0.119765	0.0172077	0.0258041	0.0350582	0.0422328	0.00117249	-0.00620951	2.37403	2.69434	2.09249	0.0324347	12.722	1.1036	0.047908	0.125805	0.0382212	0.221012	0.064575	2.95976	3692.41	35.1599	6.0097	181.839	19.6295
26	Enoki Mushroom	0.0019709	0.119242	0.00151636	0.00993719	0.0481832	0.00600749	0.000466017	-0.0163267	1.21349	0.902506	0.124778	-0.00481338	3.83152	1.24526	-0.0081317	0.077724	0.00361981	0.10199	0.0323579	3.76161	3472.1	12.8916	11.2511	103.866	9.3806
27	Pleurotus eryngii	0.000120361	0.0902839	0.0010056	0.00300196	0.0318464	0.00572322	0.00116498	-0.0182842	1.53652	1.26203	2.24886	0.0112387	10.8413	0.689481	0.0101906	0.0889078	0.0661636	0.247657	0.0528909	1.30507	1820.94	11.5619	5.92876	96.7525	62.615
28	Tricholoma saponaceum	0.00680799	0.164947	0.00288855	0.0265917	0.111129	0.0507403	0.00315705	-0.0248467	3.49444	1.84019	1.81887	-0.0100277	18.2378	6.61856	0.139263	0.118473	0.0116742	0.788919	0.120033	0.743151	2100.16	17.5322	5.06525	80.169	18.8046
29	agaric	0.183054	6.24298	0.127619	4.42177	1.8764	0.939444	0.0114785	0.0758563	86.7205	30.4869	13.5828	0.60767	24.4357	5.30672	0.475087	63.4007	0.0989731	0.915032	17.9223	15.3912	12337.2	5479.21	94.4619	1877.12	275.15
30	Pleurotus eryngii	0.00146412	0.134279	0.000228502	0.0259646	0.0354066	0.00985668	0.000283802	-0.0264702	1.17715	1.43974	0.613695	0.00188776	11.2875	1.64396	0.0224228	0.21565	0.00489302	0.112456	0.106802	5.04091	4444.62	25.5143	21.3892	155.185	24.1153
31	Enoki Mushroom	0.00213368	0.176299	0.00161202	0.0501898	0.0670283	0.0274672	0.00294056	-0.0100986	2.22405	1.15425	3.16504	-0.00562446	10.8887	1.15316	0.00903012	0.119617	0.0250043	0.529107	0.110177	1.57612	2441.23	21.317	8.43033	111.909	32.2012
32	Lentinus edodes	0.0161225	0.119347	0.00750068	0.0228645	0.0570695	0.0268927	0.000681098	-0.0126453	13.3858	2.56565	2.91204	0.0239512	18.1475	2.21	0.0217938	0.22793	0.0825009	0.30335	0.171944	4.57256	2897.04	30.3993	13.6301	113.299	25.0209
		Note: The red letter is negative

## Sheet: vegetables
Number	categories	V 51 (mg/Kg)	Cr 52 (mg/Kg)	Co 59 (mg/Kg)	Ni 60 (mg/Kg)	Se 82 (mg/Kg)	Mo 98 (mg/Kg)	Sb 121 (mg/Kg)	Pb 208 (mg/Kg)	Al 27 (mg/Kg)	Mn 55 (mg/Kg)	B 11 (mg/Kg)	Li 7 (mg/Kg)	Zn 66 (mg/Kg)	Cu 63 (mg/Kg)	As 75 (mg/Kg)	Sr 88 (mg/Kg)	Cd 114 (mg/Kg)	Sn 118 (mg/Kg)	Ba 137 (mg/Kg)	Rb 85 (mg/Kg)	K 39 (mg/Kg)	Ca 43 (mg/Kg)	Fe 57 (mg/Kg)	Mg 24 (mg/Kg)	Na 23 (mg/Kg)
1	French green beans	0.10601	0.62993	0.0586812	0.755498	0.0463286	0.512093	0.046702	0.0502204	27.8643	4.19548	1.98514	0.119758	2.72599	0.658223	0.00170072	2.93344	0.00836762	0.0696906	0.312536	0.726853	5313.22	788.574	33.1935	277.782	38.8666
2	Eggplant	0.031312	1.34789	0.0723119	1.52399	-0.0114875	0.176154	0.0101344	0.0146999	0.0285165	0.0614253	0.520811	0.0798817	1.71003	0.0472388	-0.0281555	0.1593	-0.00274732	0.0101883	0.0368668	0.166166	1618.61	65.4032	3.4739	92.8146	1.75359
3	Leek	0.146511	9.49279	0.319227	8.42281	0.0237411	1.19008	0.0139249	0.0844347	0.347373	1.53968	0.797749	0.422191	3.61389	0.0937999	-0.0189675	0.356923	0.00697344	-0.00146494	0.20762	0.193703	1641.09	146.691	2.49761	143.748	51.8355
4	green pepper	0.100784	5.57518	0.210863	5.12192	0.0334098	1.75542	0.0101723	0.0616785	1.75008	3.21402	2.06507	-0.0161591	2.00883	0.6473	-0.0280499	1.99411	-0.00479013	0.022311	0.34812	0.455091	2937.15	669.034	12.1386	298.578	13.3719
5	Leek	0.155981	10.3955	0.385765	10.6756	-0.00436553	1.80434	0.0139178	0.12333	1.19409	0.558579	1.51786	-0.0239604	5.85667	0.109162	-0.0397465	1.72928	-0.00447165	0.0195042	0.519559	-0.0248661	2345.49	483.358	5.17406	207.159	7.28563
6	Eggplant	0.611939	20.3841	0.708052	18.3369	0.0622286	3.28351	0.0232908	0.18709	53.4608	3.01135	2.71556	0.128539	1.62535	0.209228	0.00702319	4.38299	0.00171751	-0.0212427	0.717581	0.361812	5176.19	897.062	36.1464	313.31	16.1772
7	green pepper	0.153475	10.8439	0.375901	9.48289	0.00621943	1.93031	0.0171042	0.156706	-0.412895	1.99685	0.865664	0.344628	1.8167	0.312832	-0.0227434	0.279536	-0.00103603	-0.00579921	0.0651111	0.16872	1931.62	164.063	2.44297	167.772	22.5148
8	French green beans	0.241286	19.7202	0.630307	17.6106	-0.0258372	2.84143	0.0177421	0.182688	-0.591488	0.490057	0.807345	0.120201	3.4814	0.292206	-0.00202963	0.885784	0.0240216	0.0384576	0.167302	0.853479	2277.19	110.948	4.22723	135.612	6.69207
9	Leek	0.0371705	2.41579	0.0859674	1.90901	-0.025641	0.752405	0.0102942	0.109201	-0.178574	1.46822	0.830598	0.281825	2.24372	0.188584	0.0135507	0.455805	0.0286726	0.0313709	0.170889	0.361392	2024.86	154.513	2.86911	124.688	6.95228
10	green pepper	0.026738	0.962797	0.0633718	0.974199	-0.031682	1.17749	0.0116838	0.122812	-0.717794	1.347	1.43912	-0.0242447	0.992201	0.107068	-0.0271213	1.73024	0.00582859	0.000992095	0.381731	0.232677	2068.83	506.884	4.71149	289.44	7.11864
11	Eggplant	0.021623	0.15709	0.0346255	0.272806	0.00858838	0.37933	0.0116924	0.100821	1.37467	0.41748	0.329904	0.0612268	1.52274	-0.0495497	-0.00928159	0.376129	0.0489183	0.012693	0.178298	0.866903	2004.99	158.427	5.57517	110.13	10.0554
12	French green beans	0.487492	-0.357769	0.107238	-0.21905	-0.0956939	0.310925	0.0127113	0.0708368	90.8034	8.05319	2.59173	0.157155	3.5434	0.564248	0.032028	6.45839	0.0247875	-0.0204175	0.691995	2.37089	3373.61	947.177	49.0311	574.352	239.684
13	Eggplant	0.0155606	-0.279717	0.064533	-0.111986	0.00470191	0.444658	0.00847494	0.0603493	0.560445	2.20013	2.31361	-0.0307446	2.0023	0.50118	-0.0165334	1.56132	0.00942208	0.0718129	0.35915	0.355341	1600.3	730.16	8.49425	217.17	7.75386
14	French green beans	0.0214188	0.139061	0.0237495	0.289451	-0.0546967	0.359221	0.0107817	0.0805127	-0.6292	1.27216	0.365733	0.330511	2.24982	0.0885413	-0.0261346	0.327623	-0.00464278	0.00670807	0.0818206	0.183012	1684.59	128.973	1.81868	134.845	52.2725
15	green pepper	0.364852	-0.141149	0.090116	0.127922	0.287807	1.23432	0.0146567	0.084798	36.8393	5.51091	2.04197	0.0468319	0.783439	0.328486	-0.0105671	5.09056	0.00715228	-0.0479176	1.73488	1.52087	2807.79	891.285	34.8301	338.643	14.4008
16	Leek	0.0540259	0.298509	0.0532139	0.77831	0.0425369	0.134305	0.00332036	0.00715267	0.75582	-0.105253	0.160575	0.0628005	2.65649	-0.143373	-0.0417049	0.220166	-0.00950152	-0.00511196	0.0244627	0.158532	1378.79	91.4896	4.4568	82.3415	6.03486
17	French green beans	-0.010846	-0.684593	-0.0159997	-0.484526	0.00147133	-0.0581499	-0.000541606	-0.00184389	-0.122702	1.06317	0.73883	0.213411	1.74612	0.353997	-0.0245437	0.16122	0.00862424	-0.00945219	-0.0232415	0.409154	2183.06	56.2146	2.17668	162.509	5.63384
18	Leek	0.00163397	-0.509591	0.00618006	-0.262578	-0.00113284	0.0145484	0.00014119	0.000273741	2.53889	2.19179	2.05745	-0.0284702	3.84728	0.234659	-0.0314154	2.05372	-0.00428981	-0.0437448	0.420483	0.53161	2002.95	358.931	5.99264	240.855	2.50091
19	Eggplant	0.00415148	-0.495326	0.00687097	-0.246735	0.0138533	0.030341	0.00220679	0.00691499	1.32734	0.362006	0.715313	0.0511947	1.22987	0.0500885	-0.0350472	0.581034	0.00416343	0.0165455	0.0561102	0.438483	2100.96	108.36	6.15442	142.142	23.449
20	green pepper	0.0575773	-0.175608	0.020355	0.0191581	0.0396045	0.154482	0.00489497	0.0156575	20.2976	2.51274	2.1955	0.0521675	1.39275	-0.0320987	-0.0261753	5.01731	0.00700579	0.0310505	1.35129	0.349479	3762.24	437.325	14.0954	279.245	-0.0862498
21	Eggplant	0.00863805	-0.273656	0.0174127	-0.0718821	-0.0260405	0.391304	0.00592333	0.0160407	1.60324	1.82825	1.59929	-0.0120381	1.82231	0.0996283	-0.0396004	2.85145	-0.00541177	0.0274397	0.330277	0.34144	1597.31	349.991	4.66433	204.016	-5.0779
22	French green beans	0.00467515	-0.305335	0.00763862	-0.116532	-0.0225155	0.206668	0.00524954	0.0136973	1.04589	0.44361	0.756066	0.0756934	3.01341	-0.00537545	-0.0353716	0.580859	-0.00745991	-0.00675778	0.0271934	0.10083	1535.3	72.1336	2.65631	97.6518	8.32183
23	green pepper	0.102985	-0.554922	0.0181775	-0.328088	-0.0166284	0.17237	0.00948635	0.023289	33.4535	8.44686	2.15209	0.0322374	2.47288	0.459165	-0.0302088	4.45596	0.000496179	0.0592472	1.86184	0.272593	3573.03	1007.65	24.8135	322.871	95.6339
24	Leek	0.00748451	-0.416669	0.0039001	-0.278325	-0.0398981	0.208316	0.00721351	0.0224925	0.979465	1.08429	0.831406	0.313131	2.78503	-0.0731627	-0.0337834	-0.0268686	0.00621083	0.00990442	0.0435409	0.246982	1506.6	121.265	3.40363	105.839	15.1201
25	French green beans	-0.00940018	-0.588559	-0.0177367	-0.575909	-0.00386499	0.0970794	0.00172387	0.00905495	0.955317	0.282644	0.997078	0.0612861	2.40823	-0.00943653	-0.0473951	0.224971	-0.0169779	0.633695	0.0303	0.258276	1289.6	74.782	2.87798	78.4492	1.57245
26	green pepper	0.0145653	-0.634406	-0.0146911	-0.618302	0.0255018	0.243473	0.00429152	0.0409616	80.6943	4.13276	2.87903	0.0538843	1.6215	0.320609	-0.0219033	8.94665	0.036142	0.4939	3.02346	0.502643	4835.19	804.944	60.0623	285.622	10.9491
27	Leek	-0.00317624	-0.406734	-0.0108649	-0.410283	0.00352224	0.463635	0.00522836	0.0568151	4.62757	1.04462	1.11288	0.380087	4.52537	0.0549924	-0.0511901	0.529755	-0.018025	0.228472	0.117335	0.253539	1435.69	139.875	4.91558	118.724	13.3923
28	Eggplant	0.0320287	0.488923	0.0176262	0.288941	0.00734898	1.60396	0.0103358	0.0825372	41.9179	3.86419	2.19124	-0.00504036	0.309841	0.00650115	-0.0351884	3.28634	-0.00086499	0.302227	2.73818	0.412744	2364.71	645.767	46.0035	215.541	6.63316
29	green pepper	0.0436389	1.78164	0.0434114	1.32661	-0.0232881	2.67915	0.0168984	0.0930356	1.02549	0.340731	0.731119	0.17576	1.59339	-0.119973	-0.0297151	0.016129	0.00460648	0.0183387	-0.0155574	0.125423	1391.8	47.1651	1.30002	99.629	2.92736
30	Leek	0.0811539	4.69666	0.113306	3.30201	-0.0160081	3.87061	0.018985	0.120152	0.00544714	-0.41157	0.534416	0.00599227	4.49046	-0.238392	-0.0739	0.450629	-0.0209434	0.607051	-0.00387817	-0.0229963	1281.4	74.8182	3.23995	85.3472	20.6023
31	Eggplant	0.00617763	0.345988	0.00906314	0.198685	-0.00827555	1.42642	0.00784003	0.0666697	2.59762	1.09136	1.41764	-0.0363579	0.42	-0.104107	-0.0514437	2.32337	-0.0112993	0.491982	0.411661	0.0442296	803.843	531.153	6.29331	136.894	7.31556
32	Leek	-0.00318557	-0.108813	-0.00313278	-0.167055	-0.00210423	0.695489	0.00383499	0.0380089	1.53285	1.73336	3.38471	-0.0107394	2.79077	0.316566	-0.0390589	0.997093	-0.0117349	-0.0172096	0.266527	0.664837	2169.89	478.527	5.31908	226.037	2.60272
33	Eggplant	-0.00346894	-0.120644	-0.00350906	-0.14956	-0.0246026	0.586205	0.00350993	0.0321524	-0.0947692	0.772618	0.805727	0.179528	1.3402	0.170728	-0.033424	-0.0819938	-0.00689824	-0.00306029	-0.0163161	0.160801	1364.1	66.1374	4.92906	78.6714	15.861
34	green pepper	-0.00267697	-0.0873652	-0.000822284	-0.165989	-0.0234701	0.292499	0.00253516	0.029402	0.43665	0.666674	0.763628	0.0488064	0.741703	0.574801	-0.0307209	0.106525	-0.00749231	0.276396	0.0356366	0.394932	2100.06	147.299	7.65367	119.146	19.5191
		Note: The red letter is negative
